# Supplementary material for: Accurate somatic variant detection using weakly supervised deep learning
Source: Nat Commun. 2022 Jul 22;13:4248. doi: 10.1038/s41467-022-31765-8 (PMC9307817; doi:10.1038/s41467-022-31765-8)
Supplement: Supplementary file 3 — Source Data file [file 41467_2022_31765_MOESM3_ESM.zip › Source Data.xlsx]

## Sheet: Figure 1a
Figure 1a	Training data
Cancer Type	# Training Samples Used
Lung	22
Sarcoma	23
Colorectal	164
Lymphoma	60
Thyroid	6
Liver	43
Gastric	38
Total	356
Cancer Type	# SNV training data points (mutations and non-mutations)
Lung	407528
Sarcoma	211646
Colorectal	402332
Lymphoma	406073
Thyroid	224226
Liver	407190
Gastric	408206
Total	2467201
Cancer Type	# indel training data points (mutations and non-mutations)
Lung	124386
Colorectal	1483416
Lymphoma	77768
Thyroid	624
Liver	68754
Gastric	664212
Total	2419160

## Sheet: Figure 2a
Figure 2a
ICGC MBL SNVS
VarNet (recall)	VarNet (precision)		Strelka2 (recall)	Strelka2 (precision)		Neusomatic (recall)	Neusomatic (precision)		Mutect2 (recall)	Mutect2 (precision)		Freebayes (recall)	Freebayes (precision)
0.763	0.918		0.774	0.372		0.802	0.383		0.889	0.105		0.741	0.12
0.762	0.919		0.773	0.442		0.801	0.388		0.888	0.107		0.74	0.123
0.761	0.924		0.772	0.452		0.8	0.389		0.887	0.108		0.739	0.129
0.76	0.93		0.771	0.46		0.799	0.393		0.886	0.109		0.738	0.132
0.759	0.933		0.77	0.461		0.798	0.418		0.885	0.11		0.737	0.133
0.758	0.934		0.769	0.463		0.797	0.423		0.884	0.111		0.736	0.134
0.757	0.936		0.768	0.467		0.796	0.446		0.883	0.112		0.735	0.135
0.756	0.941		0.767	0.473		0.795	0.462		0.882	0.113		0.734	0.152
0.755	0.942		0.766	0.482		0.794	0.482		0.881	0.114		0.733	0.153
0.754	0.943		0.765	0.522		0.793	0.483		0.88	0.115		0.732	0.154
0.753	0.945		0.764	0.525		0.792	0.488		0.879	0.117		0.731	0.155
0.752	0.949		0.763	0.534		0.791	0.489		0.878	0.118		0.73	0.159
0.749	0.95		0.762	0.545		0.79	0.494		0.877	0.12		0.729	0.16
0.748	0.951		0.761	0.603		0.789	0.51		0.876	0.121		0.728	0.161
0.747	0.952		0.76	0.61		0.788	0.511		0.875	0.122		0.727	0.162
0.746	0.955		0.759	0.613		0.787	0.514		0.874	0.123		0.726	0.166
0.744	0.956		0.758	0.671		0.786	0.516		0.873	0.124		0.725	0.167
0.743	0.964		0.756	0.683		0.785	0.52		0.872	0.125		0.724	0.168
0.741	0.965		0.755	0.684		0.784	0.525		0.868	0.126		0.723	0.175
0.74	0.966		0.754	0.716		0.783	0.529		0.866	0.127		0.722	0.179
0.739	0.969		0.753	0.72		0.782	0.54		0.865	0.128		0.721	0.18
0.738	0.97		0.752	0.734		0.781	0.546		0.863	0.129		0.72	0.185
0.736	0.971		0.751	0.735		0.78	0.556		0.862	0.13		0.719	0.187
0.735	0.973		0.748	0.759		0.779	0.557		0.861	0.132		0.718	0.188
0.733	0.974		0.747	0.766		0.778	0.578		0.86	0.134		0.717	0.196
0.732	0.975		0.746	0.775		0.777	0.587		0.859	0.136		0.716	0.205
0.731	0.976		0.745	0.779		0.776	0.592		0.858	0.137		0.715	0.208
0.73	0.978		0.744	0.791		0.775	0.593		0.856	0.138		0.714	0.209
0.728	0.979		0.743	0.798		0.774	0.594		0.855	0.141		0.713	0.213
0.724	0.98		0.742	0.803		0.773	0.607		0.854	0.145		0.712	0.223
0.723	0.981		0.74	0.804		0.772	0.613		0.853	0.149		0.711	0.224
0.719	0.982		0.739	0.821		0.771	0.614		0.852	0.15		0.71	0.225
0.715	0.983		0.738	0.82		0.77	0.619		0.851	0.151		0.709	0.226
0.714	0.984		0.737	0.833		0.769	0.633		0.85	0.154		0.708	0.227
0.71	0.985		0.736	0.835		0.768	0.635		0.849	0.157		0.707	0.23
0.705	0.986		0.735	0.838		0.767	0.638		0.848	0.159		0.706	0.234
0.698	0.987		0.734	0.847		0.766	0.64		0.847	0.162		0.705	0.236
0.697	0.988		0.733	0.848		0.765	0.642		0.846	0.163		0.704	0.241
0.693	0.989		0.732	0.85		0.764	0.649		0.845	0.164		0.703	0.245
0.686	0.99		0.731	0.851		0.763	0.654		0.844	0.165		0.702	0.249
0.671	0.991		0.73	0.858		0.762	0.656		0.843	0.166		0.7	0.251
0.662	0.992		0.726	0.864		0.761	0.664		0.841	0.167		0.699	0.257
0.659	0.993		0.725	0.87		0.76	0.666		0.84	0.168		0.698	0.258
0.634	0.994		0.721	0.871		0.759	0.667		0.839	0.169		0.697	0.264
0.633	0.995		0.72	0.878		0.758	0.67		0.838	0.17		0.696	0.265
0.629	0.996		0.719	0.882		0.757	0.674		0.837	0.171		0.695	0.274
0.459	0.997		0.717	0.883		0.755	0.675		0.836	0.172		0.694	0.275
			0.716	0.885		0.754	0.681		0.835	0.173		0.693	0.277
			0.715	0.884		0.753	0.682		0.834	0.174		0.692	0.281
			0.709	0.886		0.752	0.684		0.833	0.175		0.691	0.282
			0.706	0.887		0.751	0.687		0.831	0.177		0.69	0.285
			0.705	0.888		0.75	0.697		0.83	0.178		0.689	0.288
			0.703	0.891		0.749	0.698		0.829	0.179		0.688	0.289
			0.702	0.895		0.747	0.699		0.827	0.18		0.687	0.29
			0.701	0.897		0.746	0.7		0.826	0.181		0.686	0.294
			0.7	0.9		0.745	0.701		0.825	0.182		0.685	0.306
			0.699	0.902		0.744	0.707		0.824	0.183		0.684	0.31
			0.698	0.903		0.743	0.708		0.822	0.184		0.683	0.311
			0.697	0.905		0.742	0.71		0.821	0.185		0.681	0.316
			0.696	0.906		0.741	0.719		0.82	0.186		0.68	0.317
			0.695	0.907		0.74	0.723		0.819	0.187		0.679	0.322
			0.694	0.912		0.739	0.725		0.818	0.188		0.678	0.328
			0.693	0.913		0.738	0.726		0.817	0.191		0.677	0.329
			0.692	0.916		0.737	0.733		0.816	0.195		0.676	0.33
			0.691	0.917		0.736	0.735		0.815	0.196		0.675	0.331
			0.69	0.919		0.735	0.736		0.813	0.197		0.672	0.337
			0.688	0.922		0.733	0.737		0.812	0.199		0.671	0.339
			0.687	0.923		0.732	0.745		0.811	0.207		0.67	0.355
			0.686	0.925		0.731	0.751		0.81	0.209		0.667	0.363
			0.685	0.926		0.729	0.752		0.809	0.216		0.666	0.374
			0.683	0.927		0.728	0.754		0.808	0.221		0.664	0.377
			0.672	0.928		0.727	0.765		0.806	0.224		0.663	0.38
			0.665	0.929		0.726	0.769		0.805	0.226		0.662	0.387
			0.664	0.93		0.725	0.77		0.804	0.229		0.661	0.388
			0.546	0.931		0.724	0.772		0.803	0.231		0.66	0.389
			0.544	0.932		0.723	0.774		0.802	0.232		0.659	0.398
			0.531	0.935		0.722	0.776		0.801	0.233		0.658	0.4
			0.53	0.938		0.721	0.777		0.8	0.234		0.655	0.403
			0.529	0.941		0.72	0.779		0.799	0.236		0.654	0.404
			0.526	0.943		0.719	0.781		0.798	0.237		0.652	0.405
			0.328	0.924		0.717	0.782		0.797	0.238		0.651	0.409
						0.716	0.787		0.796	0.239		0.65	0.411
						0.715	0.788		0.794	0.24		0.649	0.412
						0.714	0.791		0.793	0.241		0.648	0.415
						0.713	0.793		0.792	0.242		0.647	0.419
						0.711	0.794		0.791	0.246		0.646	0.423
						0.71	0.797		0.79	0.247		0.645	0.429
						0.709	0.802		0.789	0.248		0.644	0.431
						0.708	0.803		0.788	0.249		0.643	0.434
						0.707	0.804		0.787	0.252		0.642	0.436
						0.706	0.806		0.786	0.253		0.641	0.435
						0.705	0.808		0.785	0.255		0.637	0.444
						0.704	0.813		0.784	0.257		0.633	0.456
						0.703	0.815		0.783	0.259		0.63	0.457
						0.702	0.817		0.782	0.262		0.622	0.465
						0.701	0.82		0.781	0.27		0.621	0.477
						0.699	0.829		0.78	0.278		0.607	0.474
						0.696	0.83		0.779	0.279		0.606	0.479
						0.693	0.834		0.778	0.28		0.605	0.485
						0.692	0.835		0.777	0.287		0.604	0.486
						0.69	0.837		0.776	0.29		0.603	0.487
						0.689	0.838		0.775	0.291		0.592	0.488
						0.687	0.839		0.774	0.292		0.591	0.489
						0.686	0.841		0.773	0.294		0.582	0.498
						0.685	0.846		0.772	0.295		0.581	0.501
						0.683	0.85		0.771	0.302		0.58	0.507
						0.682	0.851		0.77	0.303		0.575	0.516
						0.681	0.852		0.768	0.304		0.574	0.517
						0.68	0.856		0.767	0.305		0.573	0.527
						0.678	0.857		0.766	0.309		0.563	0.525
						0.675	0.858		0.765	0.315		0.562	0.528
						0.673	0.87		0.764	0.318		0.549	0.537
						0.671	0.871		0.763	0.32		0.547	0.538
						0.667	0.874		0.762	0.322		0.546	0.543
						0.666	0.875		0.761	0.323		0.534	0.544
						0.664	0.878		0.759	0.324		0.533	0.553
						0.663	0.883		0.758	0.325		0.527	0.556
						0.662	0.886		0.757	0.327		0.526	0.557
						0.661	0.889		0.756	0.326		0.525	0.558
						0.66	0.896		0.755	0.328		0.524	0.565
						0.658	0.897		0.754	0.335		0.523	0.572
						0.657	0.903		0.753	0.337		0.515	0.571
						0.655	0.905		0.752	0.341		0.514	0.582
						0.652	0.908		0.751	0.342		0.49	0.577
						0.649	0.912		0.75	0.345		0.489	0.579
						0.647	0.915		0.749	0.348		0.488	0.583
						0.644	0.916		0.748	0.354		0.469	0.587
						0.641	0.917		0.747	0.355		0.468	0.59
						0.639	0.918		0.745	0.356		0.452	0.597
						0.636	0.922		0.744	0.359		0.451	0.598
						0.633	0.928		0.743	0.363		0.437	0.606
						0.625	0.929		0.742	0.367		0.436	0.607
						0.622	0.93		0.741	0.373		0.435	0.608
						0.615	0.935		0.74	0.374		0.415	0.612
						0.604	0.937		0.739	0.375		0.414	0.616
						0.596	0.939		0.738	0.377		0.395	0.618
						0.59	0.942		0.737	0.381		0.394	0.619
						0.58	0.945		0.736	0.382		0.393	0.622
						0.567	0.948		0.735	0.383		0.371	0.62
						0.555	0.95		0.73	0.384		0.343	0.613
						0.546	0.954		0.729	0.386		0.342	0.615
						0.535	0.958		0.728	0.387		0.341	0.617
						0.515	0.964		0.727	0.388		0.317	0.609
						0.499	0.975		0.726	0.389		0.294	0.601
						0.47	0.982		0.725	0.391		0.269	0.592
						0.429	0.989		0.724	0.392		0.246	0.585
						0.129	1		0.723	0.401		0.245	0.586
									0.721	0.4		0.244	0.584
									0.719	0.402		0.243	0.588
									0.718	0.409		0.221	0.569
									0.717	0.412		0.22	0.57
									0.716	0.416		0.219	0.573
									0.715	0.417		0.197	0.56
									0.713	0.418		0.177	0.546
									0.712	0.42		0.165	0.547
									0.711	0.423		0.15	0.54
									0.71	0.427		0.149	0.545
									0.709	0.429		0.13	0.519
									0.708	0.431		0.109	0.481
									0.707	0.432		0.108	0.482
									0.706	0.435		0.095	0.458
									0.705	0.437		0.086	0.446
									0.704	0.442		0.074	0.425
									0.703	0.443		0.073	0.422
									0.702	0.446		0.065	0.41
									0.701	0.45		0.064	0.407
									0.7	0.451		0.06	0.402
									0.699	0.455		0.051	0.379
									0.698	0.458		0.05	0.382
									0.697	0.46		0.041	0.342
									0.696	0.461		0.04	0.347
									0.695	0.464		0.034	0.309
									0.694	0.467		0.031	0.291
									0.693	0.468		0.025	0.26
									0.692	0.471		0.024	0.25
									0.691	0.473		0.019	0.216
									0.69	0.474		0.016	0.189
									0.689	0.476		0.013	0.157
									0.687	0.477		0.011	0.144
									0.686	0.478		0.01	0.137
									0.684	0.479		0.009	0.118
									0.683	0.484		0.008	0.109
									0.682	0.486		0.006	0.09
									0.681	0.487		0.005	0.111
									0.68	0.496		0.004	0.1
									0.679	0.497		0.003	0.138
									0.678	0.504		0.002	0.143
									0.677	0.505		0.001	0.077
									0.676	0.506		0	0
									0.675	0.508
									0.674	0.509
									0.673	0.51
									0.672	0.513
									0.671	0.514
									0.67	0.518
									0.669	0.519
									0.668	0.521
									0.667	0.523
									0.666	0.53
									0.664	0.531
									0.663	0.535
									0.662	0.536
									0.66	0.537
									0.659	0.539
									0.658	0.54
									0.656	0.541
									0.655	0.545
									0.654	0.548
									0.652	0.547
									0.651	0.55
									0.65	0.552
									0.648	0.553
									0.647	0.556
									0.646	0.561
									0.645	0.562
									0.642	0.563
									0.64	0.564
									0.638	0.565
									0.637	0.567
									0.636	0.572
									0.635	0.573
									0.633	0.574
									0.632	0.576
									0.631	0.578
									0.63	0.579
									0.629	0.58
									0.628	0.581
									0.627	0.582
									0.626	0.585
									0.625	0.584
									0.624	0.586
									0.622	0.587
									0.621	0.591
									0.62	0.59
									0.619	0.592
									0.618	0.594
									0.617	0.596
									0.616	0.597
									0.615	0.6
									0.614	0.602
									0.613	0.608
									0.612	0.609
									0.611	0.61
									0.609	0.611
									0.607	0.612
									0.605	0.613
									0.604	0.614
									0.603	0.616
									0.602	0.617
									0.601	0.621
									0.6	0.622
									0.599	0.624
									0.598	0.628
									0.595	0.627
									0.594	0.637
									0.593	0.638
									0.591	0.639
									0.59	0.641
									0.589	0.644
									0.588	0.645
									0.587	0.646
									0.586	0.647
									0.585	0.648
									0.584	0.652
									0.58	0.653
									0.576	0.654
									0.575	0.655
									0.574	0.657
									0.573	0.658
									0.572	0.659
									0.57	0.66
									0.569	0.661
									0.568	0.662
									0.567	0.663
									0.566	0.664
									0.565	0.665
									0.564	0.667
									0.563	0.668
									0.561	0.669
									0.56	0.67
									0.558	0.671
									0.557	0.676
									0.555	0.677
									0.554	0.678
									0.553	0.679
									0.552	0.681
									0.551	0.68
									0.55	0.682
									0.549	0.684
									0.548	0.685
									0.547	0.686
									0.546	0.687
									0.545	0.691
									0.543	0.692
									0.542	0.693
									0.541	0.694
									0.54	0.695
									0.539	0.696
									0.538	0.703
									0.537	0.708
									0.536	0.713
									0.535	0.715
									0.534	0.716
									0.533	0.717
									0.528	0.718
									0.527	0.719
									0.524	0.72
									0.523	0.721
									0.522	0.723
									0.521	0.727
									0.52	0.729
									0.519	0.73
									0.518	0.731
									0.517	0.732
									0.516	0.733
									0.515	0.734
									0.514	0.736
									0.512	0.735
									0.51	0.737
									0.507	0.738
									0.506	0.739
									0.504	0.74
									0.503	0.741
									0.502	0.742
									0.501	0.743
									0.498	0.744
									0.496	0.746
									0.495	0.749
									0.494	0.75
									0.493	0.751
									0.492	0.753
									0.49	0.754
									0.489	0.755
									0.488	0.757
									0.487	0.756
									0.485	0.758
									0.484	0.759
									0.483	0.762
									0.482	0.766
									0.481	0.765
									0.48	0.767
									0.475	0.769
									0.473	0.768
									0.471	0.77
									0.47	0.771
									0.469	0.772
									0.466	0.773
									0.463	0.774
									0.46	0.775
									0.459	0.777
									0.455	0.776
									0.453	0.778
									0.451	0.779
									0.45	0.78
									0.447	0.781
									0.446	0.782
									0.445	0.783
									0.444	0.785
									0.443	0.784
									0.441	0.786
									0.439	0.787
									0.437	0.789
									0.436	0.788
									0.435	0.79
									0.434	0.793
									0.433	0.795
									0.432	0.796
									0.429	0.797
									0.426	0.798
									0.425	0.799
									0.405	0.8
									0.402	0.801
									0.401	0.802
									0.394	0.803
									0.393	0.805
									0.392	0.806
									0.391	0.807
									0.39	0.811
									0.389	0.81
									0.38	0.809
									0.379	0.812
									0.378	0.813
									0.377	0.814
									0.376	0.818
									0.375	0.819
									0.374	0.821
									0.373	0.822
									0.371	0.823
									0.37	0.827
									0.369	0.826
									0.367	0.825
									0.364	0.824
									0.363	0.832
									0.362	0.831
									0.36	0.83
									0.358	0.829
									0.356	0.833
									0.355	0.834
									0.352	0.835
									0.351	0.836
									0.35	0.837
									0.349	0.838
									0.347	0.839
									0.346	0.84
									0.34	0.841
									0.337	0.842
									0.326	0.843
									0.325	0.844
									0.18	0.828
									0.155	0.82
									0.145	0.817
									0.137	0.816
									0.136	0.815
									0.044	0.764
									0.043	0.761
									0.033	0.724
									0.032	0.714
									0.031	0.709
									0.03	0.704
									0.029	0.698
									0.026	0.688
									0.025	0.674
									0.022	0.683
									0.021	0.675
									0.017	0.656
									0.015	0.633
									0.013	0.607
									0.012	0.577
									0.011	0.56
									0.01	0.542
									0.009	0.5
									0.006	0.421
									0.004	0.357
									0.003	0.308
									0.002	0.3

## Sheet: Figure 2b
Figure 2b
ICGC CLL SNVS
VarNet (recall)	VarNet (precision)		Strelka2 (recall)	Strelka2 (precision)		Neusomatic (recall)	Neusomatic (precision)		Mutect2 (recall)	Mutect2 (precision)		Freebayes (recall)	Freebayes (precision)
0.886	0.704		0.904	0.546		0.905	0.03		0.925	0.222		0.855	0.239
0.885	0.709		0.903	0.553		0.904	0.031		0.924	0.229		0.854	0.242
0.884	0.711		0.902	0.554		0.903	0.032		0.923	0.236		0.853	0.243
0.883	0.72		0.901	0.556		0.901	0.033		0.922	0.245		0.852	0.255
0.882	0.726		0.9	0.563		0.9	0.034		0.921	0.253		0.851	0.258
0.881	0.734		0.899	0.575		0.899	0.035		0.92	0.256		0.85	0.261
0.88	0.735		0.898	0.576		0.898	0.036		0.919	0.265		0.849	0.262
0.879	0.736		0.897	0.578		0.897	0.037		0.918	0.267		0.848	0.263
0.878	0.739		0.896	0.588		0.894	0.038		0.917	0.268		0.846	0.264
0.877	0.74		0.895	0.596		0.892	0.039		0.916	0.275		0.845	0.265
0.876	0.742		0.894	0.607		0.889	0.04		0.915	0.276		0.844	0.271
0.875	0.747		0.893	0.618		0.888	0.042		0.914	0.281		0.843	0.272
0.874	0.755		0.892	0.629		0.887	0.043		0.913	0.285		0.842	0.274
0.873	0.757		0.891	0.631		0.884	0.044		0.912	0.286		0.841	0.276
0.872	0.762		0.89	0.634		0.882	0.045		0.911	0.287		0.84	0.279
0.871	0.763		0.889	0.641		0.881	0.047		0.91	0.289		0.839	0.288
0.87	0.764		0.888	0.652		0.88	0.048		0.908	0.293		0.838	0.289
0.869	0.771		0.887	0.661		0.878	0.049		0.907	0.294		0.837	0.297
0.868	0.772		0.886	0.664		0.877	0.05		0.906	0.295		0.836	0.298
0.867	0.778		0.885	0.68		0.876	0.051		0.905	0.298		0.835	0.302
0.866	0.787		0.884	0.692		0.875	0.052		0.904	0.299		0.834	0.308
0.865	0.789		0.883	0.696		0.874	0.053		0.903	0.305		0.833	0.315
0.864	0.791		0.882	0.706		0.869	0.054		0.901	0.306		0.832	0.318
0.863	0.794		0.881	0.709		0.868	0.055		0.9	0.307		0.831	0.332
0.862	0.802		0.88	0.721		0.867	0.056		0.899	0.308		0.83	0.334
0.861	0.803		0.879	0.723		0.865	0.057		0.898	0.311		0.829	0.34
0.86	0.805		0.878	0.726		0.864	0.058		0.897	0.315		0.828	0.353
0.859	0.808		0.877	0.73		0.862	0.059		0.896	0.316		0.827	0.356
0.858	0.816		0.876	0.733		0.861	0.06		0.895	0.319		0.826	0.359
0.857	0.832		0.875	0.739		0.86	0.062		0.894	0.321		0.825	0.362
0.856	0.834		0.874	0.74		0.859	0.063		0.893	0.322		0.824	0.363
0.855	0.835		0.873	0.741		0.858	0.064		0.892	0.323		0.823	0.364
0.854	0.84		0.872	0.745		0.855	0.065		0.891	0.325		0.822	0.365
0.853	0.845		0.87	0.747		0.854	0.067		0.889	0.326		0.821	0.369
0.852	0.847		0.869	0.748		0.853	0.068		0.887	0.327		0.82	0.37
0.851	0.849		0.868	0.749		0.852	0.069		0.886	0.328		0.819	0.372
0.85	0.851		0.867	0.75		0.851	0.07		0.885	0.329		0.818	0.38
0.849	0.852		0.866	0.755		0.849	0.071		0.884	0.332		0.817	0.386
0.847	0.853		0.865	0.758		0.845	0.072		0.883	0.333		0.815	0.389
0.845	0.854		0.864	0.76		0.842	0.073		0.882	0.334		0.814	0.391
0.843	0.871		0.863	0.764		0.839	0.074		0.879	0.335		0.813	0.393
0.842	0.872		0.862	0.766		0.838	0.075		0.878	0.344		0.812	0.398
0.841	0.874		0.861	0.771		0.837	0.076		0.876	0.345		0.811	0.399
0.84	0.877		0.86	0.775		0.836	0.077		0.875	0.348		0.81	0.4
0.839	0.885		0.859	0.777		0.835	0.078		0.874	0.349		0.809	0.405
0.838	0.888		0.858	0.778		0.833	0.079		0.873	0.35		0.807	0.43
0.836	0.889		0.857	0.779		0.831	0.08		0.872	0.354		0.806	0.45
0.835	0.892		0.856	0.784		0.828	0.081		0.871	0.362		0.804	0.452
0.834	0.894		0.855	0.787		0.826	0.082		0.87	0.366		0.803	0.455
0.833	0.897		0.854	0.791		0.825	0.083		0.869	0.372		0.802	0.456
0.832	0.898		0.853	0.801		0.824	0.084		0.868	0.373		0.801	0.457
0.831	0.901		0.852	0.804		0.823	0.085		0.867	0.377		0.8	0.46
0.83	0.903		0.851	0.806		0.82	0.086		0.866	0.382		0.799	0.464
0.829	0.907		0.85	0.821		0.819	0.087		0.865	0.383		0.798	0.465
0.827	0.908		0.849	0.822		0.818	0.088		0.864	0.388		0.797	0.467
0.826	0.909		0.848	0.823		0.817	0.089		0.863	0.394		0.796	0.468
0.825	0.91		0.847	0.829		0.816	0.09		0.861	0.395		0.795	0.469
0.824	0.911		0.846	0.83		0.815	0.091		0.86	0.396		0.794	0.47
0.823	0.914		0.845	0.831		0.814	0.092		0.859	0.397		0.793	0.477
0.822	0.915		0.844	0.833		0.813	0.093		0.858	0.398		0.792	0.478
0.821	0.916		0.843	0.834		0.812	0.094		0.857	0.399		0.791	0.489
0.82	0.919		0.842	0.837		0.811	0.095		0.856	0.4		0.789	0.49
0.817	0.92		0.841	0.843		0.81	0.096		0.855	0.404		0.788	0.491
0.816	0.921		0.84	0.844		0.809	0.099		0.854	0.412		0.787	0.492
0.811	0.922		0.838	0.845		0.808	0.1		0.853	0.413		0.786	0.493
0.807	0.923		0.837	0.846		0.807	0.101		0.852	0.414		0.785	0.495
0.806	0.924		0.836	0.853		0.806	0.103		0.851	0.415		0.784	0.497
0.801	0.925		0.835	0.858		0.805	0.105		0.85	0.416		0.783	0.498
0.799	0.926		0.834	0.861		0.803	0.106		0.849	0.419		0.782	0.5
0.795	0.927		0.833	0.863		0.802	0.107		0.848	0.422		0.781	0.503
0.794	0.928		0.831	0.864		0.801	0.108		0.845	0.423		0.78	0.506
0.793	0.929		0.83	0.865		0.8	0.109		0.844	0.425		0.779	0.509
0.792	0.93		0.828	0.867		0.799	0.11		0.843	0.426		0.778	0.51
0.791	0.934		0.826	0.869		0.798	0.111		0.842	0.427		0.777	0.511
0.79	0.935		0.825	0.868		0.797	0.112		0.841	0.433		0.776	0.512
0.779	0.936		0.821	0.87		0.796	0.113		0.84	0.435		0.775	0.513
0.778	0.937		0.82	0.872		0.795	0.115		0.839	0.436		0.774	0.514
0.777	0.938		0.818	0.876		0.794	0.116		0.838	0.437		0.773	0.521
0.776	0.941		0.817	0.877		0.793	0.117		0.837	0.438		0.772	0.522
0.775	0.942		0.816	0.882		0.792	0.118		0.836	0.44		0.771	0.523
0.774	0.943		0.815	0.883		0.789	0.119		0.835	0.441		0.77	0.527
0.773	0.944		0.814	0.884		0.788	0.12		0.834	0.442		0.769	0.528
0.772	0.945		0.813	0.885		0.785	0.121		0.833	0.443		0.768	0.529
0.771	0.946		0.812	0.887		0.784	0.122		0.831	0.444		0.767	0.533
0.767	0.947		0.811	0.888		0.782	0.123		0.83	0.449		0.766	0.535
0.766	0.949		0.81	0.889		0.781	0.125		0.829	0.45		0.765	0.539
0.765	0.95		0.809	0.89		0.78	0.126		0.828	0.451		0.764	0.54
0.762	0.951		0.808	0.893		0.779	0.127		0.827	0.452		0.763	0.543
0.76	0.952		0.807	0.894		0.776	0.128		0.826	0.453		0.76	0.548
0.748	0.953		0.806	0.895		0.774	0.129		0.825	0.456		0.759	0.553
0.744	0.954		0.805	0.897		0.773	0.131		0.824	0.457		0.758	0.558
0.743	0.955		0.804	0.898		0.772	0.132		0.823	0.458		0.757	0.56
0.741	0.956		0.803	0.9		0.771	0.133		0.822	0.462		0.756	0.563
0.74	0.957		0.802	0.902		0.77	0.134		0.821	0.464		0.755	0.564
0.738	0.958		0.801	0.903		0.768	0.135		0.82	0.467		0.754	0.567
0.736	0.959		0.8	0.904		0.767	0.136		0.819	0.468		0.753	0.568
0.734	0.96		0.794	0.905		0.765	0.137		0.818	0.47		0.751	0.569
0.726	0.961		0.793	0.907		0.763	0.138		0.817	0.472		0.75	0.572
0.725	0.962		0.792	0.908		0.761	0.139		0.816	0.473		0.749	0.573
0.724	0.963		0.779	0.909		0.76	0.14		0.815	0.474		0.748	0.574
0.723	0.964		0.771	0.91		0.758	0.141		0.814	0.479		0.747	0.579
0.69	0.965		0.769	0.911		0.755	0.142		0.813	0.48		0.746	0.581
0.66	0.966		0.767	0.912		0.753	0.143		0.812	0.483		0.745	0.582
0.659	0.967		0.76	0.913		0.752	0.144		0.811	0.489		0.743	0.589
0.628	0.968		0.758	0.914		0.751	0.146		0.81	0.494		0.742	0.59
0.627	0.97		0.757	0.915		0.746	0.147		0.809	0.496		0.741	0.591
0.625	0.969		0.754	0.916		0.745	0.148		0.808	0.5		0.74	0.592
0.603	0.971		0.752	0.918		0.743	0.149		0.807	0.501		0.738	0.593
0.583	0.972		0.749	0.919		0.741	0.151		0.806	0.502		0.737	0.594
0.572	0.973		0.748	0.922		0.735	0.152		0.805	0.507		0.736	0.596
0.555	0.976		0.747	0.924		0.733	0.155		0.804	0.508		0.735	0.597
0.55	0.977		0.746	0.927		0.729	0.156		0.803	0.51		0.734	0.598
0.528	0.978		0.744	0.928		0.727	0.159		0.802	0.513		0.732	0.599
0.488	0.979		0.741	0.929		0.725	0.16		0.801	0.514		0.729	0.6
0.472	0.98		0.74	0.93		0.723	0.161		0.8	0.515		0.728	0.602
0.428	0.981		0.737	0.931		0.72	0.162		0.799	0.516		0.727	0.603
0.424	0.982		0.736	0.932		0.717	0.165		0.798	0.521		0.726	0.607
0.414	0.984		0.735	0.933		0.716	0.166		0.797	0.524		0.725	0.609
0.404	0.983		0.702	0.934		0.713	0.169		0.796	0.526		0.724	0.61
0.234	0.987		0.701	0.936		0.71	0.17		0.795	0.528		0.723	0.614
0.22	0.986		0.669	0.937		0.707	0.172		0.793	0.529		0.722	0.619
0.205	0.989		0.668	0.938		0.704	0.175		0.792	0.53		0.717	0.62
0.193	0.988		0.667	0.939		0.702	0.177		0.791	0.532		0.716	0.622
0.178	0.992		0.659	0.94		0.701	0.179		0.79	0.533		0.715	0.623
0.173	0.991		0.638	0.941		0.697	0.18		0.789	0.534		0.713	0.624
0.158	0.99		0.631	0.942		0.696	0.182		0.788	0.536		0.712	0.625
0.063	1		0.63	0.943		0.691	0.184		0.787	0.538		0.711	0.627
			0.629	0.944		0.69	0.186		0.784	0.539		0.71	0.626
			0.627	0.945		0.685	0.187		0.783	0.543		0.709	0.628
			0.625	0.946		0.681	0.189		0.782	0.544		0.708	0.629
			0.622	0.947		0.679	0.192		0.781	0.547		0.707	0.631
			0.619	0.949		0.677	0.198		0.78	0.548		0.706	0.634
			0.613	0.95		0.672	0.199		0.779	0.551		0.703	0.639
			0.612	0.952		0.671	0.203		0.778	0.556		0.701	0.64
			0.61	0.956		0.666	0.205		0.777	0.557		0.7	0.641
			0.591	0.957		0.66	0.208		0.776	0.559		0.697	0.642
			0.552	0.958		0.656	0.211		0.775	0.561		0.694	0.643
			0.334	0.948		0.652	0.215		0.774	0.562		0.693	0.645
			0.319	0.966		0.646	0.218		0.772	0.563		0.692	0.647
			0.276	0.968		0.637	0.222		0.77	0.564		0.684	0.651
						0.633	0.226		0.765	0.565		0.683	0.658
						0.629	0.231		0.76	0.566		0.682	0.659
						0.622	0.236		0.759	0.569		0.681	0.66
						0.616	0.241		0.758	0.57		0.68	0.661
						0.61	0.246		0.756	0.571		0.679	0.662
						0.598	0.251		0.755	0.572		0.671	0.663
						0.591	0.257		0.754	0.573		0.67	0.664
						0.578	0.262		0.753	0.574		0.669	0.669
						0.569	0.273		0.752	0.578		0.668	0.668
						0.559	0.284		0.751	0.579		0.667	0.67
						0.548	0.294		0.75	0.58		0.666	0.671
						0.533	0.304		0.749	0.583		0.665	0.672
						0.512	0.315		0.748	0.586		0.664	0.676
						0.495	0.331		0.747	0.588		0.649	0.674
						0.478	0.353		0.746	0.589		0.648	0.675
						0.462	0.379		0.745	0.59		0.647	0.678
						0.433	0.41		0.744	0.591		0.646	0.68
						0.4	0.455		0.743	0.594		0.644	0.679
						0.338	0.494		0.742	0.593		0.632	0.682
						0.255	0.565		0.741	0.595		0.631	0.683
						0.106	0.722		0.739	0.596		0.63	0.684
									0.738	0.598		0.629	0.685
									0.737	0.599		0.626	0.686
									0.736	0.6		0.625	0.687
									0.734	0.601		0.624	0.688
									0.733	0.602		0.623	0.689
									0.732	0.603		0.622	0.69
									0.731	0.604		0.621	0.694
									0.73	0.605		0.62	0.695
									0.729	0.606		0.619	0.697
									0.727	0.608		0.606	0.698
									0.726	0.609		0.605	0.706
									0.724	0.61		0.604	0.71
									0.723	0.611		0.603	0.711
									0.722	0.612		0.599	0.712
									0.721	0.613		0.598	0.713
									0.72	0.614		0.578	0.714
									0.718	0.615		0.577	0.715
									0.716	0.616		0.576	0.717
									0.715	0.617		0.575	0.719
									0.714	0.618		0.574	0.718
									0.712	0.619		0.55	0.716
									0.711	0.62		0.515	0.72
									0.71	0.621		0.514	0.721
									0.709	0.622		0.513	0.722
									0.707	0.623		0.439	0.707
									0.703	0.624		0.438	0.708
									0.702	0.626		0.409	0.705
									0.699	0.627		0.403	0.709
									0.698	0.629		0.375	0.699
									0.697	0.63		0.374	0.7
									0.694	0.631		0.373	0.701
									0.692	0.633		0.372	0.702
									0.691	0.632		0.351	0.703
									0.69	0.634		0.35	0.704
									0.688	0.635		0.323	0.696
									0.687	0.636		0.227	0.691
									0.686	0.64		0.213	0.692
									0.685	0.641		0.199	0.693
									0.684	0.643		0.146	0.677
									0.681	0.642		0.086	0.724
									0.675	0.644		0.085	0.727
									0.672	0.645		0.084	0.73
									0.671	0.646		0.083	0.728
									0.67	0.647		0.075	0.723
									0.669	0.648		0.074	0.726
									0.665	0.649		0.073	0.733
									0.663	0.65		0.071	0.729
									0.662	0.651		0.07	0.736
									0.66	0.653		0.068	0.732
									0.659	0.656		0.067	0.739
									0.655	0.657		0.065	0.748
									0.654	0.658		0.063	0.755
									0.653	0.659		0.062	0.759
									0.652	0.662		0.061	0.757
									0.65	0.666		0.06	0.752
									0.649	0.667		0.057	0.75
									0.647	0.668		0.055	0.742
									0.644	0.669		0.054	0.74
									0.641	0.67		0.053	0.745
									0.639	0.671		0.052	0.747
									0.637	0.672		0.051	0.744
									0.636	0.673		0.049	0.756
									0.635	0.674		0.046	0.753
									0.632	0.675		0.045	0.769
									0.631	0.679		0.044	0.773
									0.629	0.68		0.043	0.77
									0.628	0.681		0.042	0.789
									0.627	0.682		0.041	0.794
									0.626	0.683		0.039	0.785
									0.625	0.684		0.037	0.79
									0.624	0.685		0.036	0.787
									0.623	0.686		0.035	0.78
									0.62	0.687		0.034	0.776
									0.619	0.688		0.033	0.772
									0.617	0.689		0.032	0.764
									0.616	0.69		0.031	0.774
									0.614	0.691		0.03	0.765
									0.611	0.692		0.029	0.76
									0.61	0.693		0.028	0.771
									0.608	0.694		0.027	0.766
									0.603	0.695		0.025	0.767
									0.602	0.699		0.024	0.762
									0.598	0.7		0.022	0.763
									0.596	0.701		0.02	0.743
									0.594	0.703		0.019	0.735
									0.593	0.704		0.011	0.737
									0.591	0.705		0.009	0.8
									0.59	0.706
									0.589	0.708
									0.587	0.709
									0.586	0.71
									0.585	0.711
									0.582	0.712
									0.579	0.713
									0.566	0.714
									0.564	0.715
									0.561	0.716
									0.56	0.717
									0.55	0.719
									0.547	0.718
									0.545	0.72
									0.538	0.721
									0.537	0.725
									0.536	0.724
									0.531	0.726
									0.525	0.727
									0.519	0.728
									0.515	0.729
									0.514	0.73
									0.511	0.731
									0.5	0.732
									0.499	0.738
									0.497	0.737
									0.496	0.736
									0.491	0.739
									0.49	0.74
									0.489	0.741
									0.487	0.742
									0.486	0.743
									0.485	0.744
									0.484	0.745
									0.478	0.746
									0.477	0.747
									0.476	0.748
									0.475	0.749
									0.474	0.75
									0.472	0.751
									0.461	0.752
									0.46	0.753
									0.459	0.754
									0.452	0.755
									0.451	0.757
									0.45	0.758
									0.449	0.759
									0.427	0.76
									0.422	0.761
									0.42	0.762
									0.41	0.763
									0.409	0.764
									0.403	0.765
									0.401	0.766
									0.391	0.767
									0.39	0.768
									0.364	0.769
									0.363	0.771
									0.361	0.77
									0.36	0.772
									0.356	0.773
									0.355	0.774
									0.352	0.775
									0.351	0.776
									0.343	0.777
									0.326	0.778
									0.306	0.78
									0.303	0.779
									0.302	0.782
									0.301	0.781
									0.299	0.784
									0.298	0.783
									0.297	0.789
									0.296	0.791
									0.294	0.79
									0.29	0.788
									0.283	0.792
									0.278	0.793
									0.274	0.794
									0.272	0.796
									0.271	0.797
									0.268	0.795
									0.241	0.787
									0.234	0.786
									0.233	0.785
									0.103	0.8
									0.102	0.799
									0.101	0.801
									0.099	0.798
									0.092	0.803
									0.091	0.805
									0.09	0.804
									0.089	0.807
									0.088	0.811
									0.087	0.81
									0.086	0.809
									0.085	0.806
									0.083	0.815
									0.082	0.824
									0.081	0.823
									0.08	0.822
									0.079	0.819
									0.078	0.817
									0.077	0.816
									0.076	0.813
									0.075	0.818
									0.073	0.814
									0.069	0.812
									0.062	0.82
									0.049	0.802
									0.027	0.735
									0.026	0.723
									0.025	0.733
									0.022	0.707
									0.017	0.676
									0.013	0.654
									0.011	0.625
									0.004	0.455

## Sheet: Figure 2c
Figure 2c
ICGC MBL INDELS
VarNet (recall)	VarNet (precision)		Strelka2 (recall)	Strelka2 (precision)		Neusomatic (recall)	Neusomatic (precision)		Mutect2 (recall)	Mutect2 (precision)		Freebayes (recall)	Freebayes (precision)
0.908	0.259		0.937	0.374		0.334	0.125		0.64	0.103		0.908	0.103
0.905	0.261		0.934	0.378		0.331	0.127		0.637	0.115		0.905	0.14
0.902	0.297		0.931	0.392		0.329	0.129		0.634	0.117		0.902	0.157
0.899	0.319		0.928	0.393		0.323	0.128		0.631	0.123		0.899	0.162
0.896	0.347		0.925	0.396		0.32	0.138		0.628	0.124		0.896	0.178
0.893	0.387		0.919	0.394		0.314	0.137		0.625	0.129		0.893	0.198
0.89	0.39		0.914	0.395		0.311	0.141		0.622	0.131		0.89	0.208
0.888	0.446		0.911	0.397		0.308	0.14		0.62	0.14		0.888	0.235
0.885	0.498		0.908	0.398		0.305	0.139		0.617	0.141		0.885	0.258
0.882	0.505		0.896	0.399		0.303	0.142		0.614	0.142		0.882	0.26
0.879	0.523		0.893	0.401		0.3	0.145		0.611	0.146		0.879	0.265
0.876	0.528		0.89	0.404		0.294	0.144		0.608	0.148		0.876	0.28
0.873	0.545		0.888	0.405		0.291	0.143		0.605	0.156		0.873	0.281
0.87	0.556		0.885	0.406		0.288	0.146		0.602	0.157		0.867	0.282
0.867	0.567		0.882	0.411		0.285	0.147		0.599	0.168		0.865	0.29
0.865	0.568		0.879	0.412		0.282	0.148		0.597	0.169		0.862	0.298
0.862	0.571		0.876	0.414		0.28	0.153		0.594	0.17		0.859	0.299
0.859	0.588		0.873	0.415		0.277	0.154		0.591	0.175		0.856	0.302
0.856	0.59		0.87	0.417		0.274	0.155		0.588	0.176		0.853	0.308
0.853	0.614		0.865	0.416		0.271	0.172		0.585	0.186		0.85	0.313
0.85	0.624		0.856	0.418		0.268	0.177		0.582	0.189		0.847	0.317
0.847	0.63		0.853	0.427		0.265	0.176		0.579	0.197		0.844	0.318
0.844	0.65		0.847	0.429		0.262	0.174		0.576	0.203		0.841	0.319
0.841	0.659		0.844	0.43		0.259	0.175		0.573	0.21		0.839	0.327
0.839	0.664		0.841	0.431		0.254	0.173		0.571	0.213		0.836	0.331
0.836	0.667		0.827	0.432		0.248	0.178		0.568	0.229		0.833	0.34
0.833	0.682		0.824	0.433		0.245	0.179		0.565	0.239		0.83	0.341
0.83	0.684		0.821	0.435		0.242	0.18		0.562	0.243		0.827	0.343
0.827	0.683		0.818	0.436		0.239	0.184		0.559	0.247		0.824	0.348
0.824	0.686		0.816	0.443		0.236	0.194		0.556	0.251		0.821	0.358
0.821	0.69		0.813	0.442		0.233	0.192		0.553	0.258		0.818	0.363
0.818	0.693		0.807	0.448		0.231	0.195		0.55	0.261		0.816	0.365
0.816	0.697		0.804	0.45		0.228	0.198		0.548	0.264		0.813	0.371
0.813	0.696		0.801	0.454		0.225	0.197		0.545	0.265		0.81	0.379
0.81	0.702		0.798	0.455		0.222	0.199		0.542	0.279		0.807	0.378
0.807	0.704		0.795	0.456		0.219	0.203		0.539	0.28		0.804	0.386
0.804	0.725		0.793	0.46		0.216	0.204		0.536	0.284		0.801	0.387
0.801	0.749		0.79	0.478		0.213	0.202		0.533	0.282		0.795	0.388
0.798	0.759		0.787	0.495		0.21	0.201		0.53	0.285		0.793	0.39
0.795	0.765		0.784	0.499		0.207	0.205		0.527	0.286		0.79	0.389
0.793	0.779		0.781	0.498		0.205	0.206		0.524	0.287		0.787	0.391
0.79	0.785		0.775	0.496		0.202	0.207		0.522	0.288		0.778	0.393
0.787	0.784		0.772	0.501		0.199	0.208		0.519	0.29		0.775	0.394
0.784	0.788		0.769	0.506		0.196	0.215		0.516	0.293		0.772	0.395
0.781	0.802		0.764	0.505		0.193	0.226		0.513	0.301		0.769	0.396
0.778	0.811		0.761	0.504		0.19	0.229		0.51	0.309		0.767	0.399
0.775	0.813		0.758	0.508		0.187	0.227		0.507	0.312		0.764	0.4
0.772	0.822		0.746	0.507		0.184	0.248		0.504	0.313		0.755	0.398
0.767	0.821		0.744	0.509		0.182	0.246		0.501	0.319		0.752	0.402
0.764	0.823		0.741	0.51		0.179	0.243		0.496	0.318		0.749	0.407
0.761	0.828		0.738	0.514		0.176	0.247		0.493	0.327		0.746	0.406
0.758	0.827		0.735	0.518		0.173	0.252		0.49	0.328		0.744	0.408
0.755	0.829		0.732	0.52		0.17	0.26		0.484	0.326		0.741	0.409
0.752	0.831		0.729	0.521		0.167	0.262		0.481	0.329		0.735	0.411
0.749	0.833		0.726	0.522		0.164	0.264		0.478	0.33		0.732	0.41
0.746	0.835		0.723	0.539		0.159	0.261		0.476	0.334		0.712	0.412
0.744	0.838		0.72	0.543		0.153	0.266		0.473	0.349		0.703	0.413
0.741	0.845		0.718	0.544		0.15	0.272		0.47	0.35		0.7	0.415
0.735	0.844		0.715	0.549		0.147	0.271		0.467	0.348		0.695	0.416
0.732	0.847		0.709	0.553		0.144	0.275		0.464	0.351		0.689	0.414
0.729	0.846		0.706	0.554		0.141	0.282		0.461	0.352		0.683	0.417
0.726	0.848		0.703	0.556		0.138	0.298		0.458	0.353		0.68	0.419
0.723	0.851		0.7	0.555		0.133	0.297		0.455	0.357		0.677	0.418
0.72	0.853		0.697	0.558		0.13	0.302		0.452	0.36		0.674	0.42
0.718	0.856		0.695	0.564		0.127	0.317		0.447	0.361		0.671	0.421
0.715	0.861		0.692	0.567		0.118	0.308		0.444	0.362		0.669	0.422
0.709	0.86		0.689	0.566		0.115	0.312		0.441	0.363		0.663	0.423
0.703	0.859		0.686	0.569		0.112	0.315		0.438	0.367		0.66	0.426
0.7	0.862		0.683	0.575		0.107	0.303		0.435	0.366		0.657	0.427
0.695	0.864		0.68	0.583		0.104	0.31		0.432	0.364		0.654	0.433
0.692	0.873		0.666	0.578		0.101	0.307		0.429	0.365		0.651	0.435
0.686	0.872		0.663	0.579		0.092	0.305		0.427	0.38		0.648	0.436
0.683	0.871		0.66	0.584		0.089	0.316		0.424	0.382		0.643	0.434
0.68	0.877		0.657	0.588		0.084	0.377		0.421	0.381		0.64	0.438
0.674	0.88		0.654	0.591		0.081	0.406		0.418	0.383		0.637	0.439
0.671	0.879		0.651	0.596		0.075	0.4		0.415	0.386		0.634	0.442
0.669	0.889		0.646	0.594		0.072	0.41		0.412	0.388		0.631	0.448
0.666	0.888		0.643	0.603		0.069	0.462		0.406	0.387		0.625	0.447
0.657	0.887		0.64	0.622		0.066	0.489		0.403	0.389		0.622	0.453
0.654	0.89		0.637	0.621		0.063	0.512		0.401	0.39		0.62	0.454
0.643	0.892		0.634	0.629		0.058	0.513		0.398	0.391		0.617	0.452
0.64	0.895		0.631	0.656		0.055	0.5		0.392	0.392		0.614	0.458
0.634	0.894		0.625	0.654		0.052	0.545		0.383	0.393		0.611	0.467
0.628	0.897		0.622	0.663		0.043	0.556		0.38	0.399		0.608	0.466
0.622	0.896		0.62	0.685		0.035	0.571		0.375	0.4		0.605	0.469
0.608	0.898		0.614	0.687		0.026	0.643		0.372	0.402		0.594	0.465
0.602	0.901		0.611	0.686					0.366	0.398		0.588	0.464
0.599	0.9		0.608	0.692					0.363	0.401		0.585	0.463
0.597	0.908		0.605	0.695					0.36	0.403		0.582	0.472
0.594	0.907		0.602	0.694					0.357	0.405		0.579	0.475
0.591	0.911		0.599	0.693					0.354	0.407		0.576	0.476
0.585	0.91		0.597	0.699					0.352	0.408		0.573	0.477
0.576	0.909		0.594	0.705					0.349	0.409		0.559	0.474
0.573	0.921		0.591	0.714					0.346	0.41		0.556	0.473
0.568	0.925		0.585	0.712					0.334	0.404		0.55	0.478
0.562	0.924		0.576	0.709					0.331	0.411		0.536	0.479
0.556	0.928		0.573	0.721					0.329	0.412		0.533	0.481
0.553	0.932		0.568	0.724					0.317	0.414		0.53	0.483
0.548	0.931		0.55	0.723					0.314	0.413		0.527	0.485
0.536	0.935		0.548	0.734					0.305	0.416		0.522	0.484
0.533	0.934		0.539	0.73					0.303	0.415		0.516	0.488
0.524	0.933		0.536	0.744					0.28	0.418		0.513	0.496
0.522	0.938		0.533	0.749					0.277	0.421		0.51	0.5
0.513	0.937		0.53	0.751					0.274	0.419		0.507	0.499
0.507	0.936		0.527	0.756					0.271	0.429		0.504	0.497
0.473	0.943		0.524	0.755					0.268	0.427		0.499	0.494
0.47	0.942		0.522	0.764					0.265	0.428		0.496	0.493
0.461	0.941		0.519	0.779					0.262	0.431		0.493	0.491
0.455	0.94		0.507	0.775					0.259	0.435		0.473	0.492
0.447	0.939		0.504	0.778					0.256	0.434		0.464	0.489
0.421	0.948		0.501	0.798					0.254	0.436		0.461	0.498
0.415	0.947		0.49	0.81					0.251	0.433		0.458	0.508
0.406	0.946		0.484	0.808					0.248	0.43		0.455	0.506
0.403	0.952		0.447	0.812					0.239	0.437		0.452	0.51
0.395	0.951		0.444	0.815					0.231	0.432		0.45	0.511
0.38	0.95		0.441	0.823					0.225	0.426		0.447	0.512
0.375	0.949		0.438	0.864					0.222	0.425		0.444	0.513
0.357	0.954		0.432	0.872					0.219	0.422		0.432	0.507
0.354	0.961		0.429	0.876					0.216	0.439		0.427	0.505
0.352	0.976		0.427	0.881					0.213	0.438		0.424	0.509
0.343	0.975		0.421	0.88					0.164	0.442		0.421	0.514
0.329	0.974		0.418	0.89					0.153	0.445		0.418	0.516
0.317	0.973		0.415	0.889					0.147	0.443		0.406	0.515
0.314	0.982		0.409	0.899					0.144	0.446		0.357	0.517
0.305	0.981		0.406	0.904					0.141	0.45		0.354	0.521
0.3	0.99		0.403	0.909					0.138	0.462		0.352	0.519
0.291	1		0.395	0.913					0.135	0.456		0.343	0.52
			0.386	0.918					0.133	0.465		0.34	0.518
			0.383	0.924					0.13	0.469		0.288	0.503
			0.305	0.906					0.127	0.463		0.268	0.495
			0.291	0.902					0.124	0.467		0.256	0.486
			0.285	0.908					0.121	0.472		0.236	0.471
			0.28	0.915					0.118	0.477		0.233	0.468
			0.236	0.921					0.115	0.488		0.222	0.47
			0.207	0.923					0.112	0.481		0.196	0.459
			0.199	0.92					0.11	0.475		0.193	0.456
			0.035	0.75					0.107	0.487		0.187	0.455
									0.104	0.48		0.184	0.457
									0.101	0.486		0.179	0.449
									0.095	0.478		0.176	0.445
									0.092	0.471		0.173	0.441
									0.089	0.484		0.17	0.444
									0.086	0.492		0.161	0.431
									0.084	0.483		0.156	0.429
									0.078	0.474		0.153	0.424
									0.075	0.464		0.135	0.405
									0.072	0.49		0.121	0.382
									0.066	0.479		0.118	0.38
									0.063	0.489		0.115	0.377
									0.058	0.476		0.112	0.375
									0.049	0.447		0.11	0.373
									0.046	0.444		0.107	0.37
									0.037	0.394		0.104	0.364
									0.035	0.375		0.101	0.357
									0.029	0.345		0.098	0.354
									0.017	0.3		0.095	0.347
									0.014	0.278		0.089	0.333
									0.012	0.235		0.084	0.326
												0.081	0.322
												0.078	0.314
												0.075	0.321
												0.072	0.312
												0.069	0.316
												0.066	0.311
												0.063	0.306
												0.061	0.3
												0.058	0.294
												0.055	0.292
												0.052	0.286
												0.049	0.279
												0.046	0.267
												0.043	0.254
												0.04	0.241
												0.037	0.232
												0.035	0.218
												0.032	0.204
												0.029	0.192
												0.026	0.18
												0.023	0.174
												0.02	0.163
												0.017	0.143
												0.014	0.122
												0.012	0.105
												0.009	0.094
												0.006	0.067
												0.003	0.043
												0	0

## Sheet: Figure 2d
Figure 2d
ICGC CLL INDELS
VarNet (recall)	VarNet (precision)		Strelka2 (recall)	Strelka2 (precision)		Neusomatic (recall)	Neusomatic (precision)		Mutect2 (recall)	Mutect2 (precision)		Freebayes (recall)	Freebayes (precision)
0.813	0.152		0.799	0.13		0.56	0.027		0.694	0.057		0.784	0.015
0.806	0.158		0.791	0.131		0.552	0.028		0.687	0.062		0.776	0.016
0.799	0.182		0.784	0.132		0.545	0.029		0.679	0.079		0.769	0.018
0.791	0.192		0.776	0.139		0.53	0.03		0.672	0.083		0.761	0.026
0.784	0.2		0.769	0.14		0.522	0.031		0.664	0.105		0.754	0.033
0.776	0.225		0.761	0.154		0.515	0.032		0.657	0.112		0.746	0.061
0.769	0.243		0.746	0.155		0.507	0.033		0.649	0.128		0.739	0.076
0.761	0.285		0.739	0.156		0.5	0.035		0.642	0.137		0.731	0.097
0.754	0.299		0.731	0.157		0.493	0.038		0.634	0.141		0.724	0.111
0.746	0.319		0.709	0.158		0.485	0.039		0.627	0.152		0.716	0.139
0.739	0.318		0.701	0.181		0.478	0.041		0.619	0.157		0.709	0.161
0.731	0.327		0.694	0.18		0.47	0.044		0.612	0.185		0.701	0.17
0.724	0.345		0.687	0.186		0.463	0.045		0.604	0.22		0.694	0.168
0.716	0.347		0.679	0.19		0.455	0.046		0.597	0.227		0.687	0.174
0.709	0.377		0.672	0.196		0.44	0.047		0.59	0.234		0.679	0.179
0.701	0.454		0.664	0.2		0.433	0.049		0.582	0.243		0.672	0.183
0.694	0.456		0.657	0.206		0.425	0.051		0.575	0.252		0.664	0.185
0.687	0.458		0.649	0.207		0.418	0.053		0.567	0.262		0.657	0.184
0.679	0.472		0.642	0.221		0.41	0.056		0.56	0.28		0.634	0.186
0.672	0.476		0.634	0.223		0.403	0.059		0.552	0.279		0.619	0.187
0.657	0.473		0.619	0.222		0.396	0.061		0.545	0.319		0.612	0.188
0.649	0.492		0.604	0.219		0.388	0.06		0.537	0.317		0.604	0.204
0.642	0.506		0.597	0.22		0.381	0.062		0.53	0.32		0.597	0.205
0.634	0.518		0.59	0.218		0.373	0.064		0.522	0.318		0.59	0.216
0.627	0.519		0.567	0.225		0.366	0.067		0.515	0.333		0.582	0.214
0.619	0.542		0.56	0.226		0.358	0.073		0.507	0.337		0.575	0.219
0.612	0.539		0.552	0.224		0.351	0.079		0.5	0.34		0.567	0.218
0.604	0.559		0.545	0.227		0.343	0.077		0.493	0.338		0.56	0.226
0.597	0.576		0.537	0.356		0.336	0.076		0.485	0.339		0.552	0.229
0.59	0.581		0.53	0.415		0.328	0.078		0.478	0.358		0.545	0.232
0.582	0.624		0.522	0.427		0.321	0.082		0.47	0.362		0.537	0.238
0.575	0.647		0.515	0.423		0.306	0.081		0.463	0.36		0.53	0.237
0.567	0.679		0.507	0.433		0.299	0.088		0.455	0.379		0.522	0.246
0.56	0.682		0.5	0.438		0.291	0.092		0.448	0.375		0.515	0.275
0.552	0.685		0.493	0.455		0.284	0.1		0.44	0.371		0.507	0.276
0.545	0.689		0.485	0.451		0.276	0.103		0.433	0.367		0.5	0.277
0.537	0.686		0.478	0.478		0.269	0.104		0.425	0.373		0.493	0.278
0.53	0.71		0.47	0.492		0.246	0.102		0.418	0.376		0.485	0.286
0.522	0.729		0.463	0.496		0.231	0.112		0.41	0.372		0.478	0.295
0.515	0.734		0.455	0.54		0.216	0.109		0.396	0.366		0.47	0.292
0.507	0.731		0.448	0.536		0.209	0.114		0.388	0.385		0.463	0.307
0.5	0.728		0.44	0.532		0.201	0.116		0.381	0.381		0.455	0.303
0.493	0.742		0.433	0.547		0.194	0.126		0.373	0.382		0.448	0.306
0.485	0.739		0.425	0.588		0.179	0.128		0.366	0.377		0.433	0.299
0.478	0.78		0.418	0.596		0.157	0.145		0.351	0.37		0.425	0.297
0.47	0.788		0.41	0.64		0.142	0.153		0.343	0.374		0.418	0.296
0.463	0.785		0.403	0.659		0.104	0.133		0.336	0.378		0.41	0.293
0.455	0.782		0.396	0.697		0.097	0.159		0.328	0.393		0.403	0.3
0.448	0.779		0.388	0.743		0.067	0.17		0.321	0.43		0.396	0.301
0.44	0.776		0.381	0.797		0.037	0.2		0.313	0.433		0.388	0.302
0.433	0.773		0.366	0.831					0.306	0.456		0.381	0.304
0.425	0.77		0.358	0.873					0.299	0.449		0.366	0.308
0.418	0.767		0.351	0.887					0.291	0.453		0.358	0.318
0.41	0.764		0.284	0.884					0.284	0.452		0.351	0.313
0.403	0.794		0.246	0.917					0.276	0.451		0.343	0.309
0.396	0.791		0.239	0.914					0.269	0.45		0.336	0.317
0.381	0.797								0.261	0.461		0.328	0.319
0.366	0.79								0.254	0.459		0.321	0.321
0.358	0.8								0.246	0.465		0.313	0.316
0.351	0.81								0.239	0.457		0.306	0.315
0.343	0.807								0.231	0.463		0.299	0.31
0.336	0.804								0.224	0.462		0.291	0.312
0.321	0.796								0.216	0.46		0.284	0.311
0.313	0.808								0.201	0.443		0.276	0.314
0.306	0.82								0.194	0.441		0.231	0.298
0.299	0.851								0.187	0.439		0.209	0.289
0.291	0.867								0.179	0.429		0.187	0.281
0.284	0.864								0.172	0.418		0.179	0.282
0.276	0.881								0.164	0.431		0.172	0.274
0.269	0.878								0.157	0.42		0.164	0.268
0.261	0.875								0.149	0.426		0.157	0.259
0.254	0.872								0.142	0.422		0.149	0.25
0.246	0.868								0.134	0.409		0.134	0.24
0.239	0.865								0.127	0.405		0.127	0.23
0.231	0.861								0.119	0.39		0.119	0.225
0.216	0.853								0.104	0.368		0.112	0.231
0.209	0.848								0.097	0.361		0.097	0.217
0.201	0.844								0.09	0.444		0.09	0.222
0.187	0.862								0.082	0.423		0.082	0.208
0.179	0.857								0.075	0.417		0.075	0.213
0.172	0.885								0.067	0.391		0.067	0.196
0.164	0.88								0.06	0.471		0.06	0.2
0.157	0.913								0.052	0.467		0.052	0.194
0.149	0.909								0.045	0.5		0.045	0.207
0.142	0.905											0.03	0.154
0.134	1											0.022	0.125
												0.015	0.105
												0.007	0.067

## Sheet: Figure 3
Figure 3	Real tumour benchmarking (Max-F1 scores)
	SNV-calling
	ICGC MBL	ICGC CLL	TGEN-COLO829	SEQC2
VarNet	0.84	0.87	0.94	0.92
Strelka2	0.79	0.85	0.92	0.9
NeuSomatic	0.76	0.43	0.91	0.9
Mutect2	0.62	0.66	0.93	0.92
Freebayes	0.55	0.67	0.88	0.86
	INDEL-calling
	ICGC MBL	ICGC CLL	TGEN-COLO829	SEQC2
VarNet	0.8	0.62	0.63	0.7
Strelka2	0.65	0.52	0.76	0.74
NeuSomatic	0.22	0.16	0.51	0.6
Mutect2	0.4	0.42	0.66	0.7
Freebayes	0.53	0.37	0.52	0.58

## Sheet: Figure 4a
Figure 4a	VAF analysis (SNV-calling)
	ICGC MBL (F1 score)
VAF range	<.35	.35-.4	.4-.45	.45-.5	>.5
VarNet	0.79235	0.836066	0.989071	0.989071	0.95082
Strelka2	0.47541	0.459016	0.702186	0.89071	0.571038
Mutect2	0.36612	0.467213	0.84153	0.937158	0.882514
Freebayes	0.0846995	0.128415	0.26776	0.68306	0.420765
	ICGC CLL (F1 score)
VAF range	<.35	.35-.4	.4-.45	.45-.5	>.5
VarNet	0.606557	0.601093	0.934426	0.959016	0.923497
Strelka2	0.505464	0.631148	0.849727	0.849727	0.655738
Mutect2	0.259563	0.382514	0.770492	0.920765	0.86612
Freebayes	0.0710383	0.172131	0.502732	0.770492	0.546448

## Sheet: Figure 4b
Figure 4b	MBL tumour purity analysis (downsampled to 40x)
	SNV-calling (Max-F1 score)
Purity	Original	0.9	0.8	0.7	0.6	0.5
VarNet	0.83	0.82	0.82	0.8	0.79	0.77
Strelka2	0.78	0.77	0.77	0.76	0.75	0.73
Mutect2	0.62	0.61	0.6	0.58	0.57	0.54

## Sheet: Supplementary Figure 1a
Supplementary Figure 1a
ICGC MBL SNVS
VarNet-100K-real (recall)	VarNet-100K-real (precision)		Neusomatic-100K-insilico (recall)	Neusomatic-100K-insilico (precision)		Neusomatic-100K-real (recall)	Neusomatic-100K-real (precision)
0.767	0.654		0.769	0.054		0.289	0.899
0.766	0.667		0.768	0.055		0.287	0.898
0.765	0.671		0.766	0.056		0.283	0.897
0.764	0.681		0.765	0.057		0.282	0.901
0.763	0.685		0.764	0.058		0.281	0.903
0.762	0.69		0.763	0.059		0.278	0.902
0.761	0.709		0.761	0.06		0.277	0.904
0.76	0.713		0.757	0.061		0.276	0.906
0.759	0.719		0.756	0.062		0.272	0.905
0.758	0.727		0.755	0.063		0.27	0.907
0.756	0.732		0.754	0.065		0.269	0.909
0.755	0.737		0.753	0.066		0.267	0.908
0.754	0.76		0.751	0.067		0.266	0.913
0.753	0.77		0.748	0.068		0.265	0.918
0.752	0.777		0.747	0.069		0.264	0.917
0.751	0.779		0.744	0.07		0.26	0.916
0.75	0.78		0.743	0.071		0.258	0.921
0.749	0.783		0.74	0.072		0.257	0.92
0.748	0.784		0.738	0.073		0.255	0.923
0.747	0.79		0.737	0.074		0.254	0.922
0.746	0.799		0.735	0.075		0.253	0.925
0.745	0.818		0.734	0.076		0.252	0.924
0.744	0.827		0.733	0.077		0.24	0.927
0.743	0.829		0.729	0.078		0.239	0.926
0.742	0.834		0.728	0.079		0.238	0.929
0.741	0.839		0.724	0.08		0.236	0.928
0.74	0.848		0.723	0.081		0.203	0.931
0.739	0.858		0.722	0.082		0.201	0.93
0.738	0.861		0.721	0.083		0.199	0.937
0.737	0.862		0.72	0.086		0.198	0.936
0.736	0.867		0.719	0.087		0.197	0.943
0.735	0.875		0.718	0.088		0.194	0.942
0.734	0.876		0.717	0.089		0.191	0.941
0.733	0.877		0.713	0.09		0.188	0.94
0.732	0.883		0.71	0.091		0.182	0.947
0.731	0.884		0.708	0.092		0.181	0.946
0.73	0.891		0.707	0.093		0.179	0.95
0.729	0.892		0.706	0.094		0.178	0.953
0.728	0.895		0.705	0.095		0.177	0.957
0.727	0.897		0.703	0.096		0.173	0.961
0.726	0.898		0.702	0.097		0.172	0.96
0.725	0.9		0.699	0.098		0.169	0.959
0.723	0.901		0.698	0.103		0.165	0.963
0.722	0.904		0.697	0.104		0.163	0.967
0.721	0.915		0.696	0.105		0.161	0.971
0.72	0.917		0.695	0.106		0.16	0.976
0.719	0.924		0.694	0.107		0.158	0.975
0.718	0.928		0.693	0.108		0.151	0.974
0.717	0.929		0.691	0.109		0.15	0.979
0.716	0.933		0.69	0.11		0.143	0.978
0.715	0.934		0.689	0.111		0.139	0.983
0.713	0.936		0.688	0.112		0.135	0.988
0.712	0.943		0.687	0.113		0.124	0.987
0.711	0.944		0.686	0.114		0.116	0.986
0.71	0.946		0.685	0.115		0.107	0.985
0.709	0.95		0.684	0.116		0.101	0.984
0.706	0.951		0.681	0.117		0.089	0.982
0.705	0.952		0.68	0.118		0.084	0.981
0.704	0.953		0.679	0.119		0.079	0.98
0.703	0.954		0.678	0.122		0.067	0.977
0.702	0.955		0.677	0.123		0.058	0.973
0.701	0.957		0.676	0.124		0.055	0.972
0.7	0.958		0.675	0.125		0.051	0.97
0.698	0.959		0.674	0.13		0.05	0.969
0.697	0.962		0.671	0.131		0.048	0.968
0.696	0.964		0.67	0.132		0.045	0.966
0.695	0.965		0.669	0.133		0.044	0.965
0.694	0.966		0.668	0.134		0.043	0.964
0.693	0.968		0.667	0.135		0.031	1
0.692	0.969		0.666	0.136
0.69	0.97		0.665	0.138
0.688	0.971		0.664	0.139
0.686	0.972		0.663	0.14
0.682	0.973		0.662	0.141
0.68	0.974		0.661	0.142
0.677	0.975		0.66	0.143
0.667	0.976		0.658	0.144
0.666	0.977		0.657	0.145
0.661	0.978		0.656	0.146
0.658	0.979		0.655	0.147
0.657	0.98		0.652	0.148
0.655	0.981		0.651	0.149
0.652	0.982		0.65	0.15
0.651	0.984		0.649	0.151
0.649	0.986		0.648	0.152
0.645	0.985		0.647	0.156
0.643	0.987		0.646	0.158
0.604	0.988		0.645	0.159
0.595	0.989		0.644	0.16
0.591	0.991		0.643	0.161
0.587	0.992		0.642	0.164
0.583	0.993		0.641	0.165
0.526	0.994		0.64	0.171
0.518	0.995		0.639	0.172
0.451	0.997		0.638	0.173
0.448	0.996		0.637	0.174
0.424	0.998		0.636	0.177
0.197	1		0.635	0.178
			0.634	0.185
			0.633	0.186
			0.632	0.19
			0.631	0.191
			0.629	0.192
			0.628	0.197
			0.627	0.198
			0.626	0.201
			0.625	0.202
			0.624	0.204
			0.623	0.205
			0.622	0.207
			0.621	0.209
			0.62	0.212
			0.619	0.214
			0.618	0.218
			0.616	0.222
			0.615	0.224
			0.614	0.228
			0.613	0.231
			0.612	0.232
			0.611	0.233
			0.61	0.234
			0.609	0.236
			0.608	0.238
			0.607	0.241
			0.606	0.243
			0.605	0.25
			0.604	0.251
			0.603	0.253
			0.602	0.257
			0.601	0.259
			0.6	0.26
			0.599	0.263
			0.598	0.264
			0.597	0.265
			0.595	0.266
			0.593	0.267
			0.592	0.268
			0.591	0.269
			0.59	0.271
			0.589	0.272
			0.588	0.273
			0.587	0.276
			0.586	0.281
			0.585	0.282
			0.584	0.283
			0.583	0.284
			0.581	0.287
			0.58	0.288
			0.578	0.29
			0.577	0.291
			0.576	0.292
			0.575	0.297
			0.574	0.301
			0.573	0.303
			0.572	0.314
			0.571	0.316
			0.57	0.323
			0.569	0.324
			0.568	0.325
			0.567	0.327
			0.566	0.328
			0.565	0.329
			0.563	0.33
			0.562	0.334
			0.561	0.339
			0.56	0.34
			0.559	0.341
			0.558	0.344
			0.557	0.346
			0.555	0.349
			0.554	0.351
			0.553	0.355
			0.552	0.357
			0.549	0.359
			0.548	0.364
			0.547	0.371
			0.546	0.372
			0.545	0.377
			0.544	0.382
			0.542	0.386
			0.541	0.405
			0.539	0.413
			0.537	0.417
			0.535	0.421
			0.534	0.423
			0.532	0.425
			0.531	0.426
			0.53	0.43
			0.529	0.434
			0.528	0.437
			0.527	0.438
			0.525	0.446
			0.524	0.448
			0.523	0.454
			0.522	0.457
			0.521	0.461
			0.519	0.465
			0.516	0.469
			0.515	0.471
			0.513	0.479
			0.512	0.483
			0.511	0.488
			0.509	0.49
			0.508	0.495
			0.506	0.502
			0.504	0.504
			0.502	0.512
			0.501	0.518
			0.5	0.524
			0.496	0.53
			0.495	0.538
			0.494	0.544
			0.492	0.546
			0.491	0.547
			0.49	0.55
			0.489	0.554
			0.488	0.558
			0.485	0.561
			0.483	0.565
			0.481	0.57
			0.477	0.575
			0.473	0.578
			0.47	0.595
			0.466	0.626
			0.462	0.637
			0.457	0.638
			0.452	0.644
			0.45	0.652
			0.447	0.659
			0.442	0.665
			0.44	0.683
			0.438	0.693
			0.435	0.702
			0.43	0.714
			0.425	0.729
			0.42	0.745
			0.417	0.758
			0.412	0.772
			0.405	0.78
			0.398	0.796
			0.389	0.809
			0.377	0.829
			0.367	0.862
			0.349	0.878
			0.329	0.9
			0.306	0.908
			0.253	0.944
			0.227	0.947

## Sheet: Supplementary Figure 1b
Supplementary Figure 1b
ICGC CLL SNVS
VarNet-100K-real (recall)	VarNet-100K-real (precision)		Neusomatic-100K-insilico (recall)	Neusomatic-100K-insilico (precision)		Neusomatic-100K-real (recall)	Neusomatic-100K-real (precision)
0.914	0.072		0.885	0.003		0.715	0.138
0.913	0.076		0.875	0.004		0.714	0.139
0.912	0.08		0.85	0.005		0.713	0.14
0.911	0.084		0.826	0.006		0.711	0.141
0.91	0.086		0.81	0.007		0.71	0.142
0.909	0.088		0.793	0.008		0.709	0.144
0.908	0.09		0.779	0.009		0.708	0.145
0.907	0.095		0.768	0.01		0.707	0.146
0.906	0.096		0.76	0.011		0.706	0.147
0.905	0.097		0.751	0.012		0.705	0.149
0.904	0.101		0.741	0.013		0.704	0.151
0.903	0.102		0.729	0.014		0.703	0.152
0.902	0.108		0.717	0.015		0.702	0.154
0.901	0.11		0.711	0.016		0.701	0.155
0.9	0.112		0.707	0.017		0.699	0.156
0.899	0.113		0.701	0.018		0.696	0.157
0.898	0.115		0.696	0.019		0.694	0.158
0.897	0.118		0.687	0.02		0.691	0.159
0.896	0.119		0.685	0.021		0.69	0.16
0.895	0.124		0.677	0.022		0.689	0.162
0.894	0.127		0.673	0.023		0.688	0.163
0.893	0.128		0.665	0.024		0.687	0.164
0.892	0.131		0.663	0.025		0.686	0.165
0.891	0.133		0.657	0.026		0.685	0.166
0.89	0.137		0.651	0.027		0.684	0.167
0.889	0.138		0.649	0.028		0.683	0.168
0.888	0.141		0.647	0.029		0.682	0.169
0.887	0.142		0.643	0.03		0.681	0.17
0.886	0.143		0.638	0.031		0.68	0.171
0.885	0.145		0.635	0.032		0.676	0.172
0.884	0.146		0.629	0.033		0.675	0.173
0.882	0.147		0.625	0.035		0.672	0.174
0.881	0.152		0.619	0.037		0.671	0.177
0.88	0.155		0.613	0.039		0.67	0.178
0.879	0.156		0.607	0.041		0.669	0.179
0.878	0.158		0.6	0.044		0.668	0.18
0.877	0.159		0.594	0.048		0.667	0.181
0.876	0.163		0.584	0.052		0.666	0.182
0.875	0.165		0.566	0.057		0.665	0.184
0.874	0.166		0.553	0.064		0.664	0.185
0.873	0.17		0.525	0.076		0.663	0.187
0.872	0.174		0.5	0.085		0.661	0.188
0.871	0.175		0.444	0.143		0.66	0.189
0.87	0.178		0.418	0.164		0.659	0.19
0.869	0.184					0.658	0.191
0.868	0.188					0.657	0.194
0.867	0.19					0.656	0.198
0.866	0.193					0.654	0.199
0.865	0.197					0.653	0.201
0.864	0.199					0.652	0.202
0.863	0.203					0.651	0.203
0.862	0.204					0.65	0.204
0.861	0.211					0.649	0.205
0.86	0.221					0.648	0.207
0.859	0.224					0.647	0.208
0.858	0.226					0.646	0.209
0.857	0.227					0.644	0.21
0.856	0.228					0.643	0.211
0.855	0.229					0.642	0.212
0.853	0.23					0.641	0.213
0.852	0.238					0.64	0.214
0.851	0.251					0.639	0.215
0.85	0.253					0.638	0.217
0.849	0.255					0.637	0.218
0.848	0.256					0.636	0.219
0.847	0.257					0.635	0.22
0.844	0.258					0.634	0.223
0.842	0.264					0.633	0.229
0.841	0.268					0.632	0.23
0.84	0.27					0.631	0.232
0.839	0.271					0.63	0.233
0.838	0.275					0.629	0.234
0.837	0.28					0.628	0.235
0.836	0.282					0.627	0.236
0.835	0.281					0.626	0.237
0.834	0.287					0.625	0.238
0.833	0.29					0.623	0.239
0.832	0.297					0.622	0.242
0.831	0.298					0.621	0.246
0.83	0.315					0.617	0.247
0.829	0.319					0.616	0.249
0.828	0.323					0.615	0.25
0.827	0.33					0.613	0.252
0.826	0.332					0.612	0.255
0.825	0.335					0.611	0.258
0.823	0.345					0.61	0.259
0.822	0.349					0.609	0.261
0.821	0.351					0.608	0.262
0.82	0.352					0.607	0.263
0.819	0.354					0.606	0.264
0.818	0.356					0.604	0.265
0.817	0.361					0.603	0.266
0.816	0.365					0.602	0.267
0.815	0.368					0.601	0.268
0.814	0.373					0.6	0.27
0.813	0.38					0.599	0.271
0.812	0.396					0.598	0.273
0.811	0.397					0.597	0.274
0.81	0.398					0.596	0.275
0.809	0.403					0.595	0.276
0.808	0.415					0.594	0.282
0.807	0.421					0.593	0.283
0.806	0.424					0.591	0.284
0.805	0.426					0.59	0.285
0.804	0.427					0.588	0.287
0.803	0.433					0.587	0.293
0.802	0.434					0.585	0.294
0.801	0.44					0.584	0.295
0.8	0.443					0.583	0.299
0.799	0.444					0.582	0.3
0.798	0.445					0.581	0.306
0.796	0.452					0.58	0.307
0.794	0.451					0.577	0.308
0.793	0.454					0.575	0.309
0.792	0.458					0.574	0.312
0.791	0.459					0.573	0.313
0.79	0.462					0.572	0.314
0.789	0.467					0.571	0.316
0.788	0.47					0.57	0.317
0.787	0.476					0.569	0.321
0.786	0.478					0.568	0.323
0.785	0.491					0.566	0.327
0.784	0.492					0.564	0.328
0.783	0.493					0.563	0.329
0.782	0.496					0.56	0.33
0.781	0.504					0.559	0.331
0.78	0.511					0.558	0.333
0.779	0.513					0.557	0.334
0.778	0.519					0.556	0.335
0.776	0.52					0.555	0.338
0.775	0.527					0.553	0.339
0.774	0.53					0.552	0.34
0.773	0.531					0.55	0.341
0.772	0.546					0.549	0.345
0.771	0.561					0.547	0.346
0.77	0.562					0.546	0.347
0.769	0.569					0.545	0.349
0.768	0.57					0.544	0.35
0.767	0.573					0.543	0.351
0.766	0.574					0.542	0.352
0.765	0.596					0.54	0.353
0.764	0.606					0.539	0.354
0.763	0.613					0.538	0.356
0.762	0.617					0.537	0.36
0.76	0.624					0.534	0.361
0.759	0.627					0.533	0.362
0.758	0.63					0.532	0.363
0.757	0.633					0.531	0.367
0.756	0.64					0.53	0.372
0.755	0.645					0.528	0.373
0.754	0.646					0.527	0.379
0.753	0.649					0.526	0.388
0.752	0.651					0.525	0.39
0.751	0.652					0.523	0.391
0.75	0.653					0.522	0.393
0.749	0.66					0.521	0.394
0.748	0.662					0.52	0.397
0.747	0.664					0.519	0.398
0.746	0.665					0.518	0.409
0.745	0.67					0.516	0.415
0.744	0.671					0.515	0.416
0.742	0.674					0.513	0.417
0.741	0.687					0.512	0.42
0.74	0.698					0.51	0.421
0.739	0.709					0.508	0.422
0.738	0.712					0.507	0.423
0.737	0.713					0.506	0.424
0.736	0.715					0.505	0.426
0.735	0.72					0.504	0.427
0.734	0.722					0.503	0.429
0.733	0.723					0.502	0.431
0.732	0.724					0.5	0.432
0.731	0.731					0.499	0.435
0.73	0.734					0.498	0.436
0.729	0.735					0.497	0.438
0.728	0.745					0.496	0.443
0.727	0.749					0.495	0.444
0.726	0.757					0.494	0.446
0.725	0.761					0.492	0.448
0.724	0.762					0.491	0.449
0.723	0.763					0.49	0.454
0.722	0.766					0.489	0.456
0.721	0.767					0.487	0.462
0.72	0.769					0.486	0.463
0.719	0.77					0.485	0.465
0.717	0.779					0.484	0.467
0.716	0.78					0.483	0.469
0.715	0.783					0.482	0.473
0.714	0.784					0.481	0.472
0.713	0.786					0.478	0.474
0.712	0.794					0.477	0.475
0.711	0.796					0.476	0.478
0.71	0.798					0.475	0.479
0.708	0.799					0.473	0.48
0.707	0.8					0.472	0.483
0.706	0.805					0.471	0.488
0.705	0.807					0.469	0.491
0.704	0.808					0.467	0.496
0.703	0.809					0.466	0.497
0.702	0.811					0.465	0.508
0.701	0.812					0.464	0.509
0.7	0.818					0.463	0.511
0.696	0.819					0.462	0.512
0.695	0.82					0.461	0.521
0.694	0.821					0.459	0.522
0.693	0.829					0.458	0.527
0.692	0.831					0.457	0.53
0.691	0.832					0.456	0.531
0.69	0.835					0.455	0.534
0.689	0.84					0.453	0.536
0.688	0.842					0.452	0.539
0.687	0.844					0.45	0.54
0.686	0.847					0.449	0.542
0.685	0.856					0.448	0.55
0.683	0.859					0.445	0.551
0.682	0.86					0.444	0.552
0.681	0.862					0.443	0.556
0.679	0.861					0.442	0.555
0.678	0.863					0.441	0.559
0.677	0.865					0.44	0.561
0.676	0.867					0.439	0.562
0.674	0.87					0.438	0.563
0.672	0.874					0.437	0.565
0.671	0.878					0.436	0.57
0.67	0.88					0.435	0.576
0.669	0.881					0.434	0.581
0.668	0.883					0.433	0.582
0.665	0.884					0.432	0.583
0.663	0.885					0.431	0.584
0.66	0.886					0.43	0.598
0.659	0.887					0.429	0.602
0.658	0.888					0.428	0.605
0.657	0.889					0.427	0.607
0.656	0.89					0.426	0.608
0.655	0.891					0.425	0.609
0.654	0.892					0.424	0.61
0.653	0.893					0.422	0.613
0.647	0.894					0.421	0.619
0.645	0.895					0.42	0.62
0.644	0.896					0.419	0.623
0.642	0.899					0.417	0.624
0.641	0.9					0.414	0.625
0.639	0.901					0.412	0.63
0.635	0.903					0.411	0.631
0.634	0.904					0.409	0.632
0.632	0.905					0.408	0.634
0.631	0.907					0.407	0.642
0.624	0.908					0.406	0.647
0.623	0.91					0.405	0.652
0.622	0.911					0.404	0.656
0.619	0.912					0.402	0.657
0.618	0.914					0.4	0.658
0.617	0.915					0.397	0.66
0.616	0.916					0.396	0.666
0.614	0.917					0.395	0.667
0.613	0.918					0.385	0.668
0.612	0.919					0.384	0.67
0.611	0.922					0.383	0.676
0.607	0.923					0.381	0.677
0.606	0.924					0.38	0.68
0.605	0.926					0.378	0.681
0.604	0.93					0.375	0.684
0.6	0.929					0.373	0.686
0.587	0.931					0.372	0.687
0.585	0.932					0.371	0.695
0.58	0.934					0.37	0.698
0.576	0.937					0.369	0.699
0.574	0.938					0.367	0.701
0.569	0.939					0.364	0.702
0.567	0.941					0.363	0.704
0.566	0.942					0.362	0.706
0.562	0.943					0.361	0.705
0.56	0.944					0.36	0.708
0.556	0.945					0.359	0.707
0.555	0.946					0.358	0.71
0.554	0.947					0.356	0.711
0.553	0.949					0.353	0.714
0.55	0.95					0.35	0.716
0.546	0.951					0.347	0.72
0.53	0.952					0.343	0.719
0.529	0.954					0.337	0.724
0.528	0.955					0.335	0.729
0.525	0.956					0.334	0.731
0.524	0.958					0.333	0.732
0.512	0.957					0.332	0.734
0.495	0.959					0.331	0.738
0.494	0.96					0.328	0.74
0.488	0.961					0.326	0.743
0.48	0.962					0.324	0.747
0.462	0.964					0.321	0.748
0.46	0.963					0.32	0.751
0.459	0.965					0.319	0.753
0.457	0.966					0.317	0.76
0.456	0.968					0.315	0.763
0.452	0.969					0.312	0.768
0.447	0.97					0.31	0.767
0.441	0.972					0.308	0.773
0.44	0.973					0.307	0.776
0.438	0.976					0.305	0.775
0.433	0.978					0.301	0.778
0.431	0.979					0.297	0.779
0.428	0.981					0.296	0.783
0.426	0.983					0.295	0.787
0.424	0.982					0.29	0.791
0.381	0.98					0.286	0.799
0.262	0.977					0.285	0.805
0.214	0.986					0.284	0.81
0.205	0.985					0.283	0.811
0.192	0.988					0.281	0.814
0.177	0.987					0.279	0.816
0.154	0.99					0.271	0.815
0.139	0.989					0.268	0.819
0.121	0.994					0.265	0.824
0.113	0.993					0.264	0.827
0.108	1					0.263	0.828
						0.262	0.835
						0.257	0.837
						0.256	0.841
						0.254	0.848
						0.251	0.855
						0.249	0.865
						0.246	0.869
						0.244	0.875
						0.24	0.873
						0.237	0.874
						0.23	0.879
						0.227	0.893
						0.224	0.897
						0.221	0.904
						0.215	0.902
						0.212	0.903
						0.21	0.905
						0.206	0.907
						0.204	0.909
						0.201	0.911
						0.2	0.91
						0.196	0.918
						0.191	0.923
						0.187	0.922
						0.186	0.921
						0.184	0.92
						0.181	0.919
						0.161	0.926
						0.157	0.924
						0.15	0.925
						0.146	0.932
						0.143	0.936
						0.142	0.944
						0.137	0.943
						0.133	0.946
						0.13	0.955
						0.126	0.954
						0.122	0.953
						0.115	0.956
						0.102	0.964
						0.092	0.968
						0.084	0.974
						0.078	0.981
						0.072	0.99
						0.068	1

[truncated: 27 more sheets: Supplementary Figure 2a, Supplementary Figure 2b, Supplementary Figure 3, Supplementary Figure 4a, Supplementary Figure 4b, Supplementary Figure 4c, Supplementary Figure 4d, Supplementary Figure 4e, Supplementary Figure 5a, Supplementary Figure 5b, Supplementary Figure 5c, Supplementary Figure 6a, Supplementary Figure 6b, Supplementary Figure 7a, Supplementary Figure 7b, Supplementary Figure 8a, Supplementary Figure 8b, Supplementary Figure 8c, Supplementary Figure 8d, Supplementary Figure 8e …]
